# Supplementary material for: Educational level, ethnicity and mortality rates in Israel: national data linkage study
Source: Isr J Health Policy Res. 2021 Aug 13;10:47. doi: 10.1186/s13584-021-00483-9 (PMC8364056; doi:10.1186/s13584-021-00483-9)
Supplement: Supplementary file 1 — Supplementary tables for paper_new_3. Table S1: Causes of death by educational status and sex (numbers of deaths)Table S2: Causes of death by educational status and population group (percentage and numbers of deaths). Table S3: Hazard ratios from separate cox regression models predicting risk of death by cause for Jews and Others and Arabs aged 25-64 at baseline with 95% confidence interval (CI). Table S4: Hazard ratios from cox regression model predicting risk of death by cause with 95% confidence interval (CI) aged 25-54 at baseline.Table S5: Health influencing factors from the Social Surveys of 2017 and 2010 by educational status (percentage) [file 13584_2021_483_MOESM1_ESM.xlsx]

## Sheet: supplementary table 1
Supplementary table 1 : Causes of death by educational status and sex (numbers of deaths), aged 25-64 at baseline
	Males						Females
Cause of death/Years of education	8 or less	9-11	12	13-15	16 or more	Total*	8 or less	9-11	12	13-15	16 or more	Total*
Total deaths (number)	25306	24944	25746	18150	14185	108331	17287	12001	13753	15351	8069	66461
Infectious diseases (A00-B99)	1064	930	873	586	412	3865	887	465	393	376	183	2304
Malignant neoplasms (C00-C97)	7394	7967	8564	7082	6012	37019	5732	5537	7621	9275	5177	33342
Diabetes (E10-E14)	1796	1335	1339	733	475	5678	1535	724	482	513	187	3441
Dementia (F01-F03)	144	122	106	93	72	537	127	69	71	82	41	390
Heart disease (I00-I09,I11,I13,I20-I51)	4034	3595	3525	2472	1958	15584	2240	1084	1001	1004	453	5782
Cerebrovascular disease (I60-I69)	1263	1055	1006	693	513	4530	936	485	431	457	222	2531
Respiratory diseases (J00-J99))	2013	1351	1313	721	486	5884	1145	573	535	414	214	2881
Ill-defined (R95-R99)	1815	2128	2210	1427	1107	8687	727	562	573	593	320	2775
Other natural causes	4324	3933	4105	2778	2014	17154	3410	1980	1931	1978	899	10198
Accidents (V01-X59,Y85-Y86)	840	1153	1222	739	506	4460	339	263	338	309	174	1423
Suicide (X60-X84,X87.0)	257	699	817	512	436	2721	76	119	206	192	120	713
Homicide (X85-Y09,Y87.1)	165	306	257	83	54	865	49	62	67	43	26	247
Other external causes	197	370	409	231	140	1347	84	78	104	115	53	434
*Total does not include missing educational status:
Missing educational status - number and percent of cases by cause of death	Number		Percent by cause			Percent missing education from deaths by cause
Cause of death/Years of education	Males	Females	Males	Females		Males	Females	Total
Total deaths (number)	19623	19578				0.15336	0.227548	0.183188
Infectious diseases (A00-B99)	894	922	4.55588	4.70937		0.187855	0.285803	0.227426
Malignant neoplasms (C00-C97)	5063	6904	25.8014	35.2641		0.120313	0.171545	0.145358
Diabetes (E10-E14)	1207	1444	6.15095	7.37563		0.175309	0.295599	0.225234
Dementia (F01-F03)	99	223	0.50451	1.13903		0.15566	0.363785	0.257806
Heart disease (I00-I09,I11,I13,I20-I51)	2849	2281	14.5187	11.6508		0.15456	0.282897	0.193614
Cerebrovascular disease (I60-I69)	828	963	4.21954	4.91879		0.154535	0.275615	0.202327
Respiratory diseases (J00-J99))	1404	1373	7.15487	7.01297		0.192645	0.322755	0.2406
Ill-defined (R95-R99)	1856	991	9.45829	5.0618		0.176041	0.263144	0.198966
Other natural causes	3936	3869	20.0581	19.762		0.186629	0.275041	0.222004
Accidents (V01-X59,Y85-Y86)	731	340	3.72522	1.73664		0.140821	0.192853	0.154012
Suicide (X60-X84,X87.0)	414	131	2.10977	0.669118		0.132057	0.155213	0.136969
Homicide (X85-Y09,Y87.1)	141	40	0.718545	0.204311		0.140159	0.139373	0.139985
Other external causes	201	97	1.02431	0.495454		0.129845	0.182674	0.143338

## Sheet: supplementary table 2
Supplementary table 2 : Causes of death by educational status and population group (percentage and numbers of deaths)
Percentage of deaths
	Jews and Others						Arabs
Cause of death/Years of education	8 or less	9-11	12	13-15	16 or more	Total*	8 or less	9-11	12	13-15	16 or more	Total*
Total deaths (number)	26306	32025	36306	31990	21547	148174	16287	4920	3193	1511	707	26618
Infectious diseases (A00-B99)	5.27	4.01	3.3	2.9	2.7	3.63019	3.46	2.26	2.1	2.25	1.98	2.96792
Malignant neoplasms (C00-C97)	32.46	37.36	41.59	49.27	50.57	42.0182	28.17	31.26	34.01	39.44	41.44	30.4343
Diabetes (E10-E14)	6.55	5.36	4.49	3.6	2.89	4.61754	9.88	6.99	5.95	6.22	5.66	8.55436
Dementia (F01-F03)	0.82	0.55	0.47	0.54	0.52	0.57095	0.34	0.28	..	..	..	0.304305
Heart disease (I00-I09,I11,I13,I20-I51)	13.37	12.14	11.2	10.11	10.7	11.4811	16.93	16.06	14.38	15.95	14.99	16.3574
Cerebrovascular disease (I60-I69)	4.96	4.22	3.61	3.46	3.3	3.90554	5.49	3.82	3.91	2.91	3.25	4.78623
Respiratory diseases (J00-J99))	7.26	5.17	4.68	3.3	3.15	4.72283	7.67	5.47	4.67	5.16	3.11	6.63837
Ill-defined (R95-R99)	6.18	7.16	7.01	6	6.38	6.58415	5.62	8.09	7.45	6.75	7.5	6.4092
Other natural causes	18.58	16.21	15.36	14.25	13.04	15.5385	17.48	14.65	14.34	13.1	14.71	16.2597
Accidents (V01-X59,Y85-Y86)	2.55	3.53	3.72	3.05	3.04	3.22661	3.12	5.83	6.55	4.83	3.54	4.14006
Suicide (X60-X84,X87.0)	1.02	2.34	2.69	2.13	2.55	2.17784	0.39	1.4	1.41	1.52	0.85	0.777669
Homicide (X85-Y09,Y87.1)	0.3	0.71	0.59	0.33	0.31	0.467693	0.84	2.85	3.48	1.26	1.84	1.57412
Other external causes	0.69	1.24	1.28	1.06	0.86	1.05889	0.61	1.04	1.5	..	..	0.796454
..	< 10 deaths
Number of deaths
	Jews and Others						Arabs
Cause of death/Years of education	8 or less	9-11	12	13-15	16 or more	Total*	8 or less	9-11	12	13-15	16 or more	Total*
Total deaths (number)	26306	32025	36306	31990	21547	148174	16287	4920	3193	1511	707	26618
Infectious diseases (A00-B99)	1387	1284	1199	928	581	3865	564	111	67	34	14	790
Malignant neoplasms (C00-C97)	8538	11966	15099	15761	10896	37019	4588	1538	1086	596	293	8101
Diabetes (E10-E14)	1722	1715	1631	1152	622	5678	1609	344	190	94	40	2277
Dementia (F01-F03)	216	177	169	172	112	537	55	14	..	..	..	81
Heart disease (I00-I09,I11,I13,I20-I51)	3516	3889	4067	3235	2305	15584	2758	790	459	241	106	4354
Cerebrovascular disease (I60-I69)	1305	1352	1312	1106	712	4530	894	188	125	44	23	1274
Respiratory diseases (J00-J99))	1909	1655	1699	1057	678	5884	1249	269	149	78	22	1767
Ill-defined (R95-R99)	1627	2292	2545	1918	1374	8687	915	398	238	102	53	1706
Other natural causes	4887	5192	5578	4558	2809	17154	2847	721	458	198	104	4328
Accidents (V01-X59,Y85-Y86)	671	1129	1351	975	655	4460	508	287	209	73	25	1102
Suicide (X60-X84,X87.0)	269	749	978	681	550	2721	64	69	45	23	6	207
Homicide (X85-Y09,Y87.1)	78	228	213	107	67	865	136	140	111	19	13	419
Other external causes	181	397	465	340	186	1347	100	51	48	..	..	212
..	< 10 deaths
*	Not including those with missing educational status

## Sheet: supplementary table 3
Supplementary table 3: Hazard ratios from separate cox regression models1 predicting risk of death by cause for Jews and Others and Arabs
with 95% confidence interval (CI), aged 25-64 at baseline
	Jews and Others				Arabs
Cause of death/Effect	Education				Education
	8 years or less		9-12 years		8 years or less		9-12 years
	v 13 and over				v 13 and over
	HR	95% CI	HR	95% CI	HR	95% CI	HR	95% CI
Males
Infectious diseases	3.00	2.73-3.31	1.76	1.63-1.91	1.90	1.36-2.64	1.37	0.97-1.94
Malignant neoplasms	1.33	1.28-1.37	1.20	1.17-1.23	1.40	1.28-1.54	1.28	1.17-1.41
Diabetes	2.78	2.55-3.04	2.13	1.98-2.29	1.95	1.60-2.38	1.55	1.26-1.91
Dementia	2.00	1.58-2.54	1.39	1.13-1.70	1.56	0.47-5.19	2.96	0.88-9.97
Heart disease	1.88	1.78-1.98	1.49	1.44-1.55	1.65	1.45-1.86	1.47	1.29-1.67
Cerebrovascular disease	2.15	1.96-2.36	1.62	1.50-1.74	2.49	1.87-3.33	2.03	1.51-2.74
Respiratory diseases	3.30	3.03-3.58	2.13	1.98-2.29	2.50	2.00-3.12	1.73	1.37-2.18
Accidents	2.24	2.01-2.50	1.56	1.45-1.68	2.55	1.98-3.28	2.15	1.69-2.75
Suicide	1.49	1.28-1.74	1.42	1.31-1.55	1.31	0.79-2.18	1.47	0.94-2.30
Homicide	3.98	2.86-5.54	2.78	2.24-3.43	3.44	2.20-5.38	3.11	2.04-4.75
All cause mortality	1.89	1.86-1.93	1.45	1.43-1.48	1.81	1.72-1.91	1.54	1.46-1.63
Number in study	1161604				225605
Females
Infectious diseases	3.55	3.15-3.99	1.79	1.61-2.00	4.63	2.05-10.48	2.64	1.13-6.20
Malignant neoplasms	0.95	0.92-0.99	1.04	1.02-1.07	0.96	0.84-1.08	0.94	0.83-1.07
Diabetes	3.18	2.86-3.52	1.98	1.80-2.18	3.22	2.07-4.99	2.24	1.41-3.55
Dementia	1.75	1.34-2.29	1.49	1.16-1.90	1.33	0.18-9.86	0.77	0.07-8.44
Heart disease	2.49	2.30-2.69	1.66	1.55-1.78	2.35	1.70-3.23	1.71	1.22-2.40
Cerebrovascular disease	2.30	2.05-2.59	1.59	1.44-1.76	2.70	1.57-4.64	1.60	0.90-2.87
Respiratory diseases	3.77	3.38-4.20	2.08	1.88-2.30	3.13	1.75-5.62	2.03	1.10-3.75
Accidents	1.92	1.62-2.28	1.37	1.21-1.55	1.43	0.89-2.29	0.85	0.52-1.39
Suicide	1.18	0.89-1.58	1.14	0.98-1.34	1.91	0.68-5.37	0.84	0.30-2.34
Homicide	2.94	1.78-4.85	1.74	1.26-2.40	1.26	0.55-2.89	1.26	0.58-2.74
All cause mortality	1.58	1.55-1.62	1.26	1.24-1.28	1.56	1.42-1.70	1.24	1.13-1.37
Number in study	1188297				200915
1 Models include age as a continuous variable
All HR significantly above 1 with p <= 0.05, except italicized numbers
Blue highlight: HR significantly less than 1.

## Sheet: supplementary table 4
Supplementary table 4: Hazard ratios from cox regression model predicting risk of death by cause with 95% confidence interval (CI), 25-54 year old at baseline
		Model 1		Model 2
Cause of death/Effect		Population group		Population group		Education
	Deaths	Arabs		Arabs		8 or less		9-11		12		13-15
	(number)	v Jews and Others		v Jews and Others		v 16 and over
		HR	95% CI	HR	95% CI	HR	95% CI	HR	95% CI	HR	95% CI	HR	95% CI
Males, N= 1,171,726
Infectious diseases	2063	0.85	0.74-0.97	0.52	0.45-0.60	5.39	4.55-6.40	3.34	2.84-3.93	1.94	1.65-2.29	1.47	1.23-1.76
Malignant neoplasms	20494	1.16	1.12-1.21	0.99	0.95-1.03	1.75	1.66-1.84	1.67	1.60-1.75	1.31	1.26-1.37	1.19	1.14-1.25
Diabetes	2686	2.38	2.18-2.60	1.67	1.51-1.84	4.14	3.53-4.85	3.33	2.86-3.87	2.47	2.13-2.88	1.59	1.35-1.88
Dementia	124	1.07	0.61-1.87	0.65	0.36-1.18	3.73	2.04-6.83	1.88	1.02-3.46	1.16	0.61-2.18	1.5	0.81-2.79
Heart disease	8103	1.9	1.80-2.01	1.46	1.38-1.55	2.61	2.40-2.84	2.31	2.14-2.50	1.66	1.54-1.79	1.31	1.21-1.43
Cerebrovascular disease	2021	1.68	1.50-1.88	1.22	1.08-1.38	3.31	2.79-3.94	2.77	2.36-3.26	1.93	1.64-2.27	1.51	1.27-1.80
Respiratory diseases	2534	2.08	1.89-2.28	1.27	1.15-1.40	6.79	5.70-8.08	4.41	3.72-5.22	2.99	2.52-3.55	1.78	1.48-2.15
Accidents	3477	1.3	1.20-1.42	0.99	0.90-1.08	3.16	2.75-3.63	2.61	2.32-2.95	1.78	1.58-2.00	1.43	1.26-1.63
Suicide	2370	0.36	0.31-0.43	0.3	0.26-0.35	1.9	1.59-2.27	2.06	1.81-2.35	1.36	1.20-1.55	1.12	0.98-1.29
Homicide	809	3.32	2.88-3.82	2.31	1.99-2.70	4.85	3.46-6.81	4.88	3.58-6.64	2.91	2.14-3.97	1.37	0.96-1.98
All-cause mortality	61476	1.3	1.28-1.33	0.99	0.97-1.02	2.68	2.60-2.76	2.23	2.17-2.29	1.6	1.56-1.64	1.31	1.27-1.35
Females, N=1,193,418
Infectious diseases	1109	1.23	1.04-1.46	0.57	0.47-0.69	6.77	5.27-8.68	3.85	3.01-4.92	2.18	1.70-2.79	1.39	1.07-1.80
Malignant neoplasms	20844	0.86	0.83-0.90	0.82	0.78-0.86	1.19	1.13-1.26	1.19	1.13-1.24	1.13	1.08-1.18	1.11	1.06-1.15
Diabetes	1370	3.48	3.09-3.91	1.86	1.61-2.14	5.07	3.98-6.46	4.17	3.30-5.27	2.19	1.72-2.78	1.34	1.04-1.72
Dementia	64	0.49	0.15-1.56	0.24	0.07-0.80	5.06	1.98-12.96	2.59	0.98-6.81	2.24	0.88-5.72	1.22	0.45-3.29
Heart disease	2353	2.54	2.30-2.79	1.49	1.33-1.67	3.97	3.34-4.71	3.02	2.55-3.56	2.03	1.72-2.40	1.34	1.13-1.60
Cerebrovascular disease	1079	2.11	1.81-2.44	1.29	1.08-1.53	3.64	2.84-4.68	2.86	2.26-3.63	1.87	1.48-2.38	1.41	1.10-1.80
Respiratory diseases	1270	1.63	1.41-1.89	0.79	0.67-0.94	6.44	5.06-8.19	4	3.16-5.07	2.55	2.01-3.22	1.29	1.00-1.67
Accidents	968	1.21	1.02-1.44	0.86	0.71-1.05	2.42	1.89-3.10	1.69	1.35-2.11	1.32	1.07-1.63	1.16	0.93-1.44
Suicide	602	0.35	0.25-0.49	0.28	0.20-0.41	1.87	1.33-2.64	1.52	1.15-2.00	1.32	1.03-1.69	1.18	0.91-1.52
Homicide	222	2.13	1.59-2.86	1.48	1.05-2.07	2.81	1.60-4.93	2.65	1.62-4.33	1.62	1.00-2.61	1.19	0.71-1.99
All-cause mortality	36864	1.17	1.14-1.21	0.88	0.85-0.91	2.03	1.95-2.12	1.67	1.61-1.73	1.33	1.28-1.38	1.17	1.13-1.21
Model 1: Adjusting for age and population group only, Model 2 Adjusting for age, population group and education.
All HR significantly above 1 with p <= 0.05, except italicized numbers
Blue highlight: HR significantly low.

## Sheet: supplementary table 5
Supplementary table 5: Health influencing factors from the Social Surveys 2017, 2010 (23) by educational status (percentage)
Factor/Educational status	Up till 8 years	9-10 years	11-12 years	13-15 years	16+ years	Total	Up till 8 years	9-10 years	11-12 years	13-15 years	16+ years	Total
	Social Survey 2017						Social Survey 2010
Risk factors
Obese (BMI > 30)	28.4	23.6	16.5	14.7	15.4	16.5	23.7151	25.5089	16.1291	13.3145	14.8111	15.894
Smoke at least 1 cigarette/day	24.4	32.8	31.5	22.3	15.5	22.2	23.9021	29.8714	33.0008	25.3801	16.2118	23.9276
Exposed to smoking last month daily1	30.2	39.8	42.4	32.8	20.6	30.2	33.3524	40.9628	52.084	41.785	25.724	37.6542
Healthy lifestyle - diet, exercise
Physical activity last 3 months	22.3	30.7	45.5	52.8	61.6	51.7	22.8252	31.5681	46.4427	53.7058	61.9589	51.4406
Weight reducing diet	14.4	11.8	18.4	21.3	24.7	21.1	15.708	19.066	22.5108	26.3135	26.2771	24.3636
3 or more sweet drinks/day	35.9	54	43.8	39.4	32.9	38.5
3 or more portions vegetables/day	30.5	32.2	37.8	39.9	48.4	41.9
3 or more portions fruits/day2	18.8	18.6	19.2	18	20.8	19.5	20.8899	20.2213	23.2276	25.1172	28.7815	25.4038
Eat whole wheat food 2 or more times/day	36.6	40.2	31.3	28.2	28.5	30.1
Eats regular meals							52.6317	46.7628	50.338	55.3263	64.6922	56.8692
Access to health care
Supplementary health insurance	52.4	55.4	74	84.2	87.7	80.3	62.8991	59.914	73.0119	81.9926	86.3793	78.9684
Did not buy prescription medication	27	14.6	10.5	5.3	2.6	7.3	27.0222	14.5713	10.5121	5.31476	2.60856	7.31032
Did not have medical treatment	20.6	10.2	10	7.6	6.3	8.7	20.5762	10.2171	9.97828	7.64284	6.26528	8.7306
Preventive tests
Mammogram	74.2	71.6	72.6	73.3	74.9	73.7	70.611	66.6625	67.7907	69.1308	73.101	70.3551
Occult blood test	58.4	50.9	51.1	53.5	50	52	49.4757	48.3044	49.3469	51.3377	54.1126	51.45
Colonoscopy	35	33.3	35.2	41.3	40.8	39.1	31.4811	33.5416	30.7523	37.4096	40.8397	36.2418
PAP smear	31.1	41	53.9	61.2	74.7	62.8	39.8863	42.6076	57.4035	62.8631	72.9906	62.3276
Self-reported health
Self-reported health status not so good/not good	54.4	30.4	16.5	12.6	8.5	15.2	53.9919	34.4579	18.8683	13.7977	10.4278	17.9489
1 Social survey 2010: Exposed to smoking great/very great degree
2 Social survey 2010: Eats fruit (to a great degree)
